# Supplementary material for: Impact of Subthalamic Deep Brain Stimulation on Hyposmia in Patients With Parkinson's Disease Is Influenced by Constipation and Dysbiosis of Microbiota
Source: Front Neurol. 2021 Apr 6;12:653833. doi: 10.3389/fneur.2021.653833 (PMC8056012; doi:10.3389/fneur.2021.653833)
Supplement: Supplementary file 1 [file Table_1.XLSX]

## Sheet: Sheet1
Number	Hyposmia	Preop-SST	Postop-SST	Constipation	Preop-CSS	Postop-CSS	preop-UPDRSIII	postop-UPDRSIII (off stimulation)	postop-UPDRSIII (on stimulation)
PD_1	Negative	45	45	positive	18	15	49	46	11
PD_2	positive	18	27	positive	25	20	39	40	15
PD_3	Negative	42	45	negative	3	4	62	35	33
PD_4	Negative	45	42	positive	20	18	30	28	4
PD_5	positive	18	30	positive	26	25	44	42	19
PD_6	Negative	42	42	positive	19	16	39	38	20
PD_7	Negative	39	42	positive	15	13	46	47	15
PD_8	Negative	42	45	positive	16	16	59	55	10
PD_9	Negative	42	45	positive	18	13	38	36	24
PD_10	positive	9	12	positive	25	20	39	40	8
PD_11	Negative	45	45	positive	19	15	30	32	4
PD_12	Negative	45	39	negative	6	7	45	40	9
PD_13	positive	15	18	positive	24	20	40	36	27
PD_14	Negative	30	39	positive	16	15	39	38	11
PD_15	Negative	45	42	positive	19	15	47	44	15
PD_16	positive	18	33	negative	10	9	29	30	19
PD_17	positive	18	24	positive	28	22	47	45	15
PD_18	positive	15	21	positive	25	19	44	42	5
PD_19	Negative	39	39	positive	20	16	59	28	10
PD_20	positive	24	39	negative	2	2	31	30	13
PD_21	positive	18	27	positive	25	21	22	20	3
PD_22	positive	18	24	positive	24	18	21	20	5
PD_23	Negative	36	42	negative	4	4	31	32	8
PD_24	positive	24	36	negative	3	4	52	50	16
PD_25	positive	12	15	positive	24	22	25	21	11
PD_26	Negative	39	42	negative	3	2	29	26	16
PD_27	Negative	42	45	negative	2	3	45	45	23
PD_28	Negative	39	42	positive	28	21	37	33	5
PD_29	Negative	39	45	negative	6	5	40	41	10
PD_30	positive	18	21	positive	24	22	31	28	8
PD_31	Negative	45	45	positive	20	15	49	46	23
PD_32	Negative	39	39	negative	4	3	47	45	11
PD_33	Negative	42	42	negative	5	5	30	30	16
PD_34	positive	18	30	positive	24	19	36	35	11
PD_35	positive	15	21	positive	22	21	31	30	19
PD_36	positive	24	36	positive	24	20	28	30	7
PD_37	positive	24	27	negative	3	3	25	24	16
PD_38	positive	15	30	positive	24	19	31	29	9
PD_39	positive	18	21	positive	24	18	25	24	18
PD_40	positive	15	27	positive	26	20	18	16	9
PD_41	positive	18	24	negative	8	6	36	33	6
PD_42	Negative	39	39	negative	4	4	31	32	9
PD_43	positive	9	15	positive	22	20	17	16	9
PD_44	Negative	42	42	positive	16	15	31	30	15
PD_45	Negative	42	42	positive	18	15	36	34	25
PD_46	Negative	45	45	negative	14	13	26	22	13
PD_47	positive	18	27	negative	4	3	33	33	20
PD_48	positive	18	24	positive	18	15	13	12	5
PD_49	positive	12	18	positive	18	16	45	44	23
PD_50	positive	15	33	positive	16	13	13	12	6
PD_51	Negative	42	42	positive	18	15	15	14	4
PD_52	positive	12	21	negative	14	11	12	12	6
PD_53	positive	18	36	positive	22	16	22	20	14
PD_54	Negative	42	42	negative	4	3	25	24	18
PD_55	positive	12	18	positive	25	21	18	16	9
PD_56	positive	9	12	positive	20	16	25	23	16
PD_57	Negative	45	45	negative	4	4	13	13	6
PD_58	positive	15	27	positive	24	22	28	25	7
PD_59	positive	18	27	positive	22	18	31	30	19
PD_60	positive	15	33	positive	24	18	36	34	25
PD_61	positive	9	18	positive	26	20	31	30	9
PD_62	positive	15	30	positive	24	19	17	16	9
PD_63	Negative	42	42	positive	16	15	36	33	6
PD_64	Negative	45	45	negative	13	11	31	30	15
PD_65	Negative	42	42	positive	17	16	45	44	23
